# Supplementary material for: Whole‐genome sequencing of cell‐free DNA reveals DNA of tumor origin in plasma from patients with colorectal adenomas
Source: Mol Oncol. 2025 Jan 20;19(4):984–93. doi: 10.1002/1878-0261.13803 (PMC11977638; doi:10.1002/1878-0261.13803)
Supplement: Supplementary file 1 — Fig. S1. Precision–recall curve and adenoma characteristics. [file MOL2-19-984-s001.zip]

Archive with 2 entries (2 files):
- Figure_Legends.docx
- mol213803-sup-0001-FigureS1.pdf
